# Supplementary material for: LATS1 and LATS2 suppress breast cancer progression by maintaining cell identity and metabolic state
Source: Life Sci Alliance. 2018 Oct 30;1(5):e201800171. doi: 10.26508/lsa.201800171 (PMC6238411; doi:10.26508/lsa.201800171)
Supplement: Supplementary file 2 [file LSA-2018-00171_TableS2.xlsx]

## Sheet: Sheet1
Differential expressed genes (comparison noted above each subtitle) where analyzed by IPA-diseases and function module
Shown are diseases or functions out of categories related to metabolism
ZR75-1 control vs. LATS2 OE (FC>1.5)			ZR75-1 siCon vs. siLATS2 (adj p-val<0.05)			MCF7 siCon vs. siLATS2 (adj p-val<0.05)
Diseases or Functions Annotation	p-Value of enrichment		Diseases or Functions Annotation	p-Value of enrichment		Diseases or Functions Annotation	p-Value of enrichment
Quantity of polyunsaturated fatty acids	0.000109		Accumulation of cholesterol	0.000524		Processing of N-glycan	8.66e-05
Concentration of fatty acid	0.00029		Uptake of L-amino acid	0.000524		Metabolism of purine nucleotide	0.00197
Binding of GTP	0.000562		Uptake of phospholipid	0.000687		Metabolism of membrane lipid derivative	0.00372
Oxidation of eicosanoid	0.00128		Accumulation of lipid	0.00145		Fatty acid metabolism	0.00577
Concentration of eicosanoid	0.00155		Hydroxylation of L-amino acid	0.00175		Metabolism of carbohydrate	0.00589
Hydrolysis of C18:2 fatty acid	0.00268		Synthesis of GMP	0.00175		Formation of lipid bodies	0.00637
Hydrolysis of arachidonic acid	0.00268		Synthesis of GTP	0.00175		Uptake of lipid	0.0069
Oxidation of dinoprost	0.00268		Uptake of L-phenylalanine	0.00175		Accumulation of cholesterol	0.00789
Oxidation of prostaglandin E2	0.00268		Uptake of L-tyrosine	0.00175		Synthesis of sterol	0.00795
Flux of Ca2+	0.00331		Uptake of leucine	0.00175		Synthesis of carbohydrate	0.00798
Release of glycosaminoglycan	0.00777		Uptake of phosphatidic acid	0.00175		Metabolism of sphingolipid	0.00808
Synthesis of lipoxin A4	0.00777		Fatty acid metabolism	0.00177		Metabolism of nucleic acid component or derivative	0.00891
Modification of prostaglandin	0.00921					Synthesis of lipid	0.00955
Phosphorylation of L-tyrosine	0.00929					Binding of heparin	0.00956
Release of carbohydrate	0.0115
Concentration of prostaglandin	0.0123
Accumulation of cholesterol	0.0127
Release of amino acids	0.0127
Phosphorylation of L-amino acid	0.0137
Catabolism of cyclic GMP	0.015
Hydrolysis of lysophosphatidylcholine	0.015
