# Supplementary material for: LATS1 and LATS2 suppress breast cancer progression by maintaining cell identity and metabolic state
Source: Life Sci Alliance. 2018 Oct 30;1(5):e201800171. doi: 10.26508/lsa.201800171 (PMC6238411; doi:10.26508/lsa.201800171)
Supplement: Supplementary file 3 [file LSA-2018-00171_TableS3.xlsx]

## Sheet: Sheet1
	L1 vs wt (log2 ratio)	L2 vs wt (log2 ratio)
GJB3	1.43769	0.513191
KRT23	1.41952	0.379935
TACR1	1.60431	-1.13138
TNN	1.31851	-2.16768
CST3	0.791959	0.0740645
FMNL2	0.777688	0.120712
SLC6A9	0.636263	0.195891
CBS	1.0776	0.307838
FERMT1	0.923937	0.534535
EPHA7	0.695087	0.376974
PTCH1	0.691886	0.451248
OSBPL3	0.659467	0.464194
FBXO17	0.636264	0.343293
ITGA3	0.621442	0.595986
ITM2C	0.354183	1.10391
