# Supplementary material for: LATS1 and LATS2 suppress breast cancer progression by maintaining cell identity and metabolic state
Source: Life Sci Alliance. 2018 Oct 30;1(5):e201800171. doi: 10.26508/lsa.201800171 (PMC6238411; doi:10.26508/lsa.201800171)
Supplement: Supplementary file 6 [file LSA-2018-00171_TableS6.xlsx]

## Sheet: Sheet1
PPARg, El Akoum 2014	PPAR signaling Kegg			Downregulated in LATS2L lumB			Downregulated in Lum ER-	Upregulated in Lum ER-	Downregulated in luminal cells	Upregulated in Basal_TCGA	Upregulated in Basal GSE45827		up in Lats1 CKO	down in Lats1 CKO		Tamoxifen resistance	Endocrine therapy resistance
El Akoum et al. 2014	KEGG database			TCGA data, this study			GSE64453: genes down regulated in PyMT transduced MMEC luminal ER- cells compared to luminal ER+ cells	GSE64453: genes up regulated in PyMT transduced MMEC luminal ER- cells compared to luminal ER+ cells	GSE19446: genes down regulated in mature luminal cells compared to mammary stem cells	TCGA data, this study; genes upregulated in Basal compared to luminal tumors	GSE45827: genes upregulated in Basal compared to luminalB tumors		This study	This study		Genes up-regulated in breast cancer tumors (formed by MCF-7 xenografts) resistant to tamoxifen (Massarweh et al. 2008)	The 'group 5 set' of genes associated with acquired endocrine therapy resistance in breast tumors expressing ESR1 but not ERBB2 (Creighton et al. 2008)
FABP4	AQP7			Leprel1			Serpinb12	Igkv4-91	Adgrl3	Vgll1	Gabrp		ASIP	TESC		AAK1	AACS
DLK1	GK			Irak3			Lce1d	Prr27	Adamts18	Hormad1	Bcl11a		TBX15	CHIT1		ABCA1	ABCC5
UCP1	PCK1			Aim2			Sprr2d	Cep126	Ctdspl	Ropn1	Sfrp1		SOX11	SAA2		ABCC5	ACADSB
PLIN1	PLIN2			Cd38			Krt1	Dgkk	Ifitm3	Art3	Hormad1		SLC6A15	CDH19		ABCC6	ACSL1
PLIN2	CD36			Prr16			Lce3c	Tbx15	Csrnp1	Gabrp	Foxc1		LGR5	MUM1L1		ACACA	ADAM9
PLIN4	SLC27A5			Cytip			Lce3c	Map4	Fah	Krt16	Prom1		COL25A1	SAA2		ACAT1	ADAP1
FGF21	FABP4			Fam70a			Sprr1b	Dydc2	Sema6d	Msln	Bcl11a		FUT9	C6orf58		ACSL1	AGR2
CEBPA	PPARA			Dio3			Teddm3	Tbx15	Npepl1	Fabp7	Sfrp1		CYBRD1	TSPAN1		ACVR1	AHR
STAT1	RXRA			Lsamp			Gm94	Rapgef4	Fam46b	Gabbr2	Ppp1r14c		ENC1	TMIGD1		ACVR2A	AKTIP
STAT5A	PPARD			Iffo1			Fam25c	Bend4	Tsku	Ppp1r14c	Elf5		GREB1	LATS1		ADAM9	ALAD
CDKN1A	RXRA			Stox2			Lce3f	Dock7	Pxdn	Zic1	Fabp7		CA9	G0S2		AGMAT	ALCAM
CIDEC	PPARG			Sema7a			Krt10	D230034L24Rik	Hspa2	Slc6a14	Psat1		AQP9	SLITRK4		AKTIP	ALDH1A3
NR1D1	RXRA			Eomes			Defb14	Pik3r3	Atp2a2	Elf5	Chi3l1		CSF3	AGTR1		ALAD	ALDH3B2
PNPLA3	SCP2			Cd40lg			Myh4	Kif23	Il1rap	Car9	Zic1		SLC16A3	CA6		ALCAM	ANK3
FGF1	ACAA1			Ptprc			Serpinb12	P4ha2	Pcf11	Bcl11a	Mmp12		RCOR2	SIDT1		ALDH1A3	ANKRD57
LEP	ACADM			Nhedc2			Fgb	Serpine2	Snx18	Mia1	Cdca7		KCNE3	SCN8A		ANK3	ANXA3
RETN	ACADL			Lphn3			Klk12	Muc2	Ankrd6	Psat1	Cdkn2a		DSP	ADRA1A		ANKMY2	AOX1
APLN	EHHADH			Cxcr3			Krt13	A430089I19Rik	Ift81	Crabp1	Sfrp1		ADM	TEAD2		ANKRD22	AP1G1
ACSL1	CPT2			Aadat			Myl1	Raph1	Hexim1	Amy2-2	Ugt8a		COL12A1	THPO		ANKS6	APLP2
ANGPTL4	CPT1C			Pltp			Fgg	Cntn3	Fam212a	OTTMUSG00000022431	Vgll1		FBLN2	OLAH		ANXA3	APOLD1
POLR2D	ACSL1			Bend7			Sprr3	Ankrd11	Luzp1	Amy2-1	Chi3l1		S100A9	OMP		ANXA7	AQP3
SERPINA12	OLR1			Gypc			Degs2	Tspan18	Mocs2	OTTMUSG00000022430	Ropn1		CXCL6	DDO		AQP3	ARF4
NAMPT	LPL			Lad1			Cox8b	Rfx7	Lin7b	OTTMUSG00000022433	Rarres1		NTRK2	GDAP1L1		AR	ARFGAP3
RARRES2	CD36			Csgalnact1			Npy	Fhl1	Uap1	Klk6	En1		TACR1	UCP3		ARAP2	ARHGEF37
SERPINE1	FABP3			Zfp423			Gsta1	Gm3002	Plek2	Sox10	Pm20d2		NCAM1	FREM1		ARAP3	ARID5B
ANGPTL2	CYP7A1			Epha4			Gsta2	Wdr59	Tprgl	Prom1	Crabp1		CHST11	SPON2		ARF4	ARL4C
LPL	SLC27A4			Dtx4			2300002M23Rik	Clcn3	Scarf2	Il12rb2	B3gnt5		RPL29	FAAH		ARHGAP35	ARRB1
GK	HMGCS2			Tnfrsf8			Gjb6	Fam185a	Dcun1d4	Ugt8a	Sox10		SOX14	GALNT12		ARHGEF37	ASAH1
PNPLA2	SORBS1			Ptgir			Il1f6	2610030P05Rik	Net1	Mapk4	Klk6		IGFBP3	CPD		ARNTL	ATP2A3
DBI	MMP1			Epsti1			Upk3a	Usp9x	Prx	Scrg1	Serpinb5		PPP1R1B	DGAT2		ARRB1	ATP2B1
ACACA	FABP4			Mrap2			Cyp3a25	Tex40	Il1rap	Slc15a1	Tcf3		GJA1	LIX1		ASAH2B	ATP2C2
ELOVL4	ANGPTL4			Pcdhga5			Dmbt1	Tex40	Arhgap24	En1	Krt5		S100A14	TLCD2		ASPH	ATP6V0D2
NR1H3	ACOX1			Slc6a1			Gjb6	Scaf4	Dclk1	Aqp5	Cnksr3		MOXD1	SNX22		ATG2B	ATP6V1G1
ME1	ILK			Nr4a3			Tmigd1	Mcph1	Wdr54	Sfrp1	Ropn1		ESM1	BARX2		ATP2A3	ATP8A1
SCD	FABP1			Adamtsl2			Tmem52b	D430047D06Rik	Wwp1	Ttyh1	Mia1		ADAMTS16	CDO1		ATP2B1	ATP8B1
APOA2	PDPK1			Il33			Myh4	Kif11	Ski	Ly6d	Fabp7		GZMH	NAT8L		ATP2C2	B3GNT2
APOE	APOA2			Epha2			Tfap2b	Utrn	Scube3	Chodl	Anp32e		GRHL3	MUC15		ATP8A1	BAMBI
CD36	PLTP			Icam1			Otor	Spp2	Cst3	Lemd1	Frmd3		THBS2	SLC25A34		ATXN1L	BCAM
LDLR	ADIPOQ			Pkd2			Rasgef1c	Hip1	Fam78b	Foxc1	Rarres1		WIF1	DKKL1		B3GALT4	BCAS1
LIPC	SCD			Rassf5			Spdef	Atg7	Degs1	Fzd9	Bcl11a		GJB3	DPP4		B4GALT1	BCDIN3D
LRP1	FADS2			Itgb3			Spon2	Rapgef2	Cdk20	Kif1a	Rarres1		COL2A1	KLK2		B4GALT6	BET1L
LPL	APOC3			Mmp23			Atp2a1	Ptpn12	Txnrd3	Rhcg	Klk10		KRT23	SLC35F3		BAIAP2	BEX4
OLR1	CYP8B1			Cxcl10			Tspan8	Hoxa2	Adcy7	Slc34a2	Anp32e		PLOD2	GDF5		BAMBI	BIK
SLC27A1	NR1H3			Eda2r			Krt78	Bcl11a	Rin1	Sbsn	Tcfcp2l1		SCUBE1	LIPE		BBS4	BLNK
SLC2A4	CYP27A1			Il2ra			Tmem45b	Itga9	Thsd7a	Prss33	Gal		HAS3	PAQR9		BCAM	BMP7
SLC27A2	APOA1			Wwtr1			Pvalb	5830434F19Rik	Dennd5b	Stac2	Krt16		ROBO1	PYGL		BCAP29	BRWD1
IRS1	UBC			Lzts1			Sptssb	Slc9b1	Gsdmd	Abca13	Bcl11a		LOXL3	PNPLA3		BCAS1	C10orf81
SORBS1	DBI			2810432L12Rik			Capn8	Sv2a	Slc4a3	Krt6b	Marco		SLC39A8	AMY2A		BCL6	C12orf4
AQP7	APOA5			Kcnn4			Pvt1	Gm5797	Arsb	Krt6a	Gcnt2		OBSL1	RHPN2		BET1L	C12orf49
G6PC	ME1			Amph			Acta1	Gm10544	Ikbip	Kcng1	Elf5		RUNX2	GYS2		BEX2	C15orf17
GPD1	UCP1			Ikzf3			Gipc2	Slc7a3	Dag1	Gfra3	Fam171a1		TMEM159	BMP3		BEX4	C17orf103
GCK				F2rl1			Tnnc2	9630010G10Rik	Unc45a	Gal	Egfr		OTX1	CYP2S1		BLNK	C1orf115
PCK1				Tmem204			Spon2	Rasal2	Mapt	Serpinb5	Itgb8		TNN	GGT1		BTG3	C1QTNF9B-AS1
PDK4				Fam101b			Rbfox1	N4bp2	Insig1	Bpi	Foxc1		GFRA1	EFHD1		C10orf116	C20orf108
ACAT1				Ptprm			Car8	Mtss1	Serpina3i	Ptchd1	Klk5		EDAR	EGF		C10orf81	C22orf13
EBF1				Prkd3			Cnn1	Ppp1r9a	Pygo1	Gjb3	Rdh10		FGFR3	UNC5A		C12orf49	C3orf70
GSTA2				Tgfbi			Rasgrf1	E030042N06Rik	Cdk20	Slc6a15	Psat1		CLDN8	ADHFE1		C14orf159	C4orf32
IRS2				Ppp2r2b			Apof	Msantd2	Hgfac	Oprk1	Bbox1		GRIP1	KCNK3		C14orf182	C4orf34
PPARG				Aqp1			Aard	Cybrd1	Ptprt	Tlx1	Rnf150		CDKN1A	TMEM35		C15orf17	C7orf41
				Itm2a			Slco1a6	Syt13	Peg13	Sox8	Ubd		RERG	C3		C16orf57	C9orf169
				Col27a1			Myl3	Dcaf12l2	Sgcb	Rasal1	Pkp1		SERPINE1	PPARG		C17orf109	C9orf5
				Dusp1			Galnt9	5830420C07Rik	Trio	Oca2	Mmp7		VEGFA	ACACB		C17orf28	CAB39
				AW121567			3110079O15Rik	C130098B18Rik	Pld1	Smoc1	Mcm10		GSTT1	SLCO2B1		C19orf42	CAB39L
				Ypel4			Barx2	D030004A10Rik	Samd9l	Fermt1	Rgma		B3GNT7	CIDEA		C1orf64	CALML5
				Ctla4			Tph1	Gpr20	Adgrl1	Slc26a9	Foxm1		ADAMTSL2	TPPP		C20orf108	CALU
				Slc1a3			Chrm3	D030074K08Rik	Bag3	Shc4	S100a8		DDAH1	SLC2A5		C3orf64	CAP1
				Mtap1b			Cela1	Mnat1	Lrrc3	Slc6a11	Gpm6b		INHA	PTGIS		C3orf70	CAPN9
				Hgf			Myom2	Prss21	Ptp4a3	Pou4f1	Ly6d		COL8A2	C1QTNF9		C4orf34	CARD14
				Ehd2			Kctd4	H2afz	Mark1	Bbox1	Depdc1a		EGLN3	PIK3C2G		C6orf120	CARKD
				Phyhip			Slco1a5	Dleu2	Fam184a	Klk5	Gpm6b		CD177	CLSTN3		C6orf228	CASP3
				Macc1			Sptlc3	B930042K01Rik	Trerf1	Fgfbp1	Cryab		FBP1	TMEM82		C6orf62	CCDC160
				Hspg2			Slc38a4	Gnb4	Egln3	Marco	Coch		P4HA2	PM20D1		C7orf41	CCDC68
				Gem			A2m	Gm31063	Adgrl3	Sox11	Ttll4		DLL1	PTK2B		C8orf83	CCDC80
				Zfp831			Cela1	5830461L22Rik	Lmo4	4933412E24Rik	Ltf		CHST6	ATP1A2		C9orf103	CCNE1
				Itm2c			Xirp2	Grasp	Cep170	Cckbr	Ptx3		ANKRD37	STXBP5L		C9orf150	CCNYL1
				Tacr1			Homer2	Trappc12	Ilk	Cdca7	Col27a1		PKP1	ZFHX3		C9orf169	CCPG1
				Lcat			Slco1a5	Trip12	Evi5l	Wnt6	Ccna2		ESPN	CLEC3B		C9orf5	CD55
				Ccdc89			Hey1	N4bp2	Npc1	Klk8	Wwtr1		CDKN2A	SPDEF		CAB39	CDH3
				Plxnc1			Padi2	Cd55	Pitpnc1	Kcnk5	Nfe2l3		SYT8	CHPT1		CADPS2	CDS1
				Slc16a7			Snph	Frem2	Abcc5	Plch1	Klhdc7b		GZMH	LYN		CALML5	CEACAM5
				Sned1			Barx2	Smg6	Slc12a4	Col9a3	Prkx		IL1B	DNAJB13		CAMK2G	CEACAM6
				Tmem71			Rhov	Vmn1r84	Cox4i2	Klk7	Vangl2		ADAMTS4	GPRC5B		CANT1	CEACAM7
				Klf4			Acta2	Dstn	Glce	Dner	Art3		PAPPA	TMEM117		CARD14	CERK
				Tmem37			Ang3	6230426I18Rik	Fgd6	Klk10	Kcnn4		P4HA1	LEFTY1		CASP7	CFL2
				Aldh1a1			Trdn	Cdk14	Aplp2	Smc1b	Ugt8a		PCDHA9	SLC5A1		CAST	CHFR
				Apbb1ip			Rgr	Serpine1	Clic4	Dusp9	Krt17		MAFF	ARHGEF19		CAV2	CHMP3
				Mmrn1			Lamp5	2610317O13Rik	Plcd1	Nccrp1	Slpi		SLC39A4	ACSL1		CBR1	CLDN4
				Il17d			Tmem56	Fap	Itgb1	S100a8	Trim2		CTTNBP2	SYCP3		CCDC149	CLIC1
				Gzmb			Ido1	Odf2l	Card10	Fam19a3	Frmd3		HBEGF	CA2		CCNE1	CLTC
				5031414D18Rik			Crispld1	Oosp1	Camk2d	Sostdc1	Synm		SLC43A3	TOX3		CCNYL1	COBLL1
				Rgs1			Afm	Oog1	Kdelc1	Gdf5	Trim2		GLI3	CYP27A1		CCPG1	COL28A1
				Slc35f3			Apol7a	Lyzl1	Sepw1	Stac	Kif14		FRMD4A	GPD1		CD164	COLEC12
				Bche			Zmat4	Zfp991	Hs3st3b1	Ace2	Kif2c		MYH10	SLC46A3		CD36	COPB2
				Card6			Ly6k	Tnpo3	Eif1b	Chrm3	Lamp3		ACTR3B	KLB		CD46	COPZ2
				Tspan18			Kctd4	Gm13238	Irf1	Rarres1	Sox8		SLCO3A1	PIK3AP1		CD55	CORO2A
				Mrc1			Klrc3	Srgap1	Hmgn3	Mmp7	Larp6		CBS	AREG		CDC14B	CPEB2
				Tmem139			Tmem223	Zfp982	Dtx1	Chi3l1	Il27ra		NID2	AREGB		CDC37L1	CPNE3
				Dse			Slco1a1	Snhg11	Cbx6	Ptx3	Rnf150		SFMBT2	HIST1H2BJ		CDH11	CRISP3
				Rasgrp2			Glp1r	Gm9927	Hdac4	Gsdmc2	Pm20d2		LIF	HIST1H2BK		CDH3	CTNNB1
				Prdm16			Gm5420	Dym	Atp1b3	Gsdmc1	Slc25a37		FAM69B	ACVR1C		CDK6	CTNND1
				Axl			Igsf5	9530091C08Rik	Kalrn	Gsdmc4	Msln		CADM1	TAF9B		CDS1	CTNND2
				Ldb2			Cldn2	BC068281	Six5	Gsdmc3	Pla2g4a		PLCB1	LOC728198		CEACAM6	CXCR7
				Arl10			6330403K07Rik	1700007J24Rik	Cth	Pkp1	Krt17		SLC27A3	CLEC14A		CENPV	CXorf40A
				Cmtm3			Ptger3	Hspa13	Gbp3	C1ql4	Arntl2		CYR61	SLC31A2		CERK	DAG1
				Pde2a			Sntg2	Fam222b	Tsc2	Gpr12	Pdzk1ip1		LIMCH1	SLC43A2		CFL2	DBI
				Cldn5			Tmem117	Atad2b	P2ry14	Mmp12	Dsg3		TGIF2	STX1B		CGN	DCAF5
				Mia1			Myl1	Cdk14	Gstt1	Cdh19	Cdkn2a		GLIS2	THRB		CHFR	DDAH2
				Mmp16			Rnf17	4732468M13Rik	Enpp2	Rasgef1c	Sox11		SERPINE2	AGPAT2		CHP	DHCR24
				Ephb6			Cyp2d12	Agap1	Myl12a	Igf2bp2	Rasgef1a		GCNT1	CCDC92		CLCN3	DIDO1
				Pde3b			Clca3a2	E030024N20Rik	Rarb	Slpi	Slc16a1		WNT5B	TXNIP		CNIH4	DOCK11
				Gsn			Luzp2	D030005H02Rik	Cspg4	Gprin2	Ttk		HTR4	NPR1		COBLL1	DOPEY2
				Frem1			Ckmt2	Unc80	Cnp	Zic4	St8sia1		LHFPL2	ENTPD1		COL1A2	DRAM1
				D830031N03Rik			Myh7	Pan3	Ddit3	5730559C18Rik	Irx1		AFAP1L1	GMFG		COL5A2	DSCR8
				Nhs			Btc	BB042571	Ripk1	Slc6a2	Pgbd5		FAM84A	ITIH5		COLEC12	DSTNP2
				Pabpc5			Kctd4	Srgap1	Pnpla3	Padi2	Dsc3		NRARP	CAPN5		COPZ2	DYRK2
				Tspan11			Cadps	Stau1	Epb41l3	Six3	Dsc2		SOCS3	GALNT3		CPD	EEA1
				Il1b			6330415B21Rik	Slc16a4	Wwtr1	Kcnq4	Bcl2a1a		DYSF	CLDN5		CREB3L2	EFNB2
				Ryr2			Acta2	Gm5176	Ahi1	Krt5	Bcl2a1b		ANKRD6	ATP2A3		CRISP3	EFR3A
				Gbp5			Bbox1	4930588G05Rik	Ptprm	Nmu	Bcl2a1d		FERMT1	SLC36A2		CRYBG3	EGLN3
				Mitf			Cxcl15	C030032O16Rik	Hmgn3	Il22ra2	Mid1		TRIB2	EBF3		CRYM	EHD1
				Hopx			A130071D04Rik	F630048H11Rik	Spag9	Ina	Pcolce2		PDLIM4	DSCR6		CSNK1E	ELL2
				Egflam			Fndc10	9530068E07Rik///Igk-V4	Islr	Dsc3	Slc6a14		CXCL2	KIAA1467		CTNND1	EML1
				Efs			Slc5a8	Skint1	Pde12	Pnma3	Tmem158		TP53I11	STAT5A		CTSO	EMP1
				Acvr1c			Serpinb1b	Map2k4	Heg1	Hpdl	Ppara		F3	ITGB4		CXCR7	ENPP1
				Jam3			Bik	Xpo1	St5	Lcn2	Sox11		PTGS1	FOLR1		CYB561	EPAS1
				Ptgds			Trdn	Dlg1	Pcdhgc5	Dsg1b	Stox2		IGF1R	SULT1A1		CYLD	EPB41L2
				Crybg3			Clrn3	Chst5	Uggt2	Dsg1a	Tyms		ALDOC	LPL		CYP2J2	EPB41L4A
				Sox7			2210408F21Rik	4930448N21Rik	Dtna	Rgma	Cp		FHL2	PDE3B		DAG1	EPB41L4B
				Nov			0610012E21Rik	Dpp6	Rbm11	C1ql2	Cdc20		TULP3	PRKAR2B		DDR1	EPN3
				Plscr4			Olfr1116	Zfp735	Bves	Scel	Il17rd		ISG20	REEP5		DEGS1	EPS15
				Bmp4			Fgf14	Itga6	Slc4a3	S100a9	Dmd		SIPA1L1	CRISPLD2		DENND2C	ERBB2
				Mpzl2			Gm32450	Snhg11	Plek2	Cpa4	Efna5		FAM92A1	APLNR		DENND3	ERBB4
				Plaur			Tceal3	Sema3d	Hoxc10	Folr1	Dgat2		NLGN2	TUSC5		DENND4A	EZR
				Smo			Kcnk10	Sppl3	Rftn2	Igf2bp3	Impa2		PRKD1	RASSF4		DHRS3	FAM108C1
				Bcl11b			Sh3bgr	Ncam1	Pianp	Ccne1	Lcn2		HES1	CD300LG		DIAPH2	FAM110C
				Gng11			Gjb2	Ptprc	Map2k6	B3gnt5	Scrg1		FAM162A	P2RX5		DIDO1	FAM114A1
				Slfn3			Msx3	Klhl20	Pear1	Olah	Phgdh		CST3	FAM53B		DLX1	FAM129A
				Slfn4			Tefm	Kat6b	Tspan6	S100b	Btg3		GRASP	KCNN4		DNAJA4	FAM160B1
				OTTMUSG00000000925			Fam174b	Stk3	Nlgn2	Cdh3	Chek1		PRICKLE1	ARL4D		DNM3	FAM164A
				Prph2			2210409D07Rik	A430110C17Rik	Uba6	Muc15	Cxcl3		FMNL2	S1PR1		DOCK11	FAM198B
				Egr3			Spns3	Phf3	Nacc2	Kcns1	Pdzk1ip1		MPDZ	SLC2A9		DOCK5	FAM20C
				Csrp2			Olfr1298	Mob1b	Antxr2	Lpo	Mid1		PALM	MFNG		DPY19L4	FAM59A
				Ubd			Ckm	Thoc2	Syngr3	2300002M23Rik	Fermt1		PTPRE	DBI		DRAM1	FAM65A
				Pnmal2			Ccdc129	Anxa6	Stag3	Krt17	Gpm6b		AGRN	PEX11A		DSCR8	FAM65C
				Cdh3			S100g	Il10rb	Slc6a2	Mkrn3	Id4		RAC3	RILP		EBF1	FAM73A
				Ccdc46			Homer2	A030010E16Rik	Syne2	Chst4	BC021891		ARHGEF17	SLC1A5		EDN1	FAM84B
				Ngfr			Nrg1	Phf14	Lrrfip1	Ccdc129	Acta2		TM7SF3	GSN		EHD3	FBP1
				1810011H11Rik			Ugt8a	Kcnq1ot1	Man2a1	Col11a2	Shc4		CCDC122	DHRS7		EIF2B5	FBXO25
				Shox2			Pcdhb13	Rhobtb2	Zfp30	Anxa8	Ogfrl1		HDDC2	FASN		ELF5	FGF12
				Bco2			Cma1	Meis2	Gab3	Hrasls	Cdh3		SMS	USHBP1		ELL2	FGF13
				Il2rg			Fbxw14	Kcnq1ot1	P2rx7	Cxcl3	Pi15		LAMC2	MAN2A1		EMP1	FHOD1
				Arhgap24			Tmem154	Trps1	Ndp	BC030476	Depdc1a		SLC39A10	DHDH		ENAH	FILIP1
				Dpyd			Ncald	Smchd1	Lrig1	Kcnn4	Egfl6		EPHA7	JAK1		ENC1	FLJ39739
				Pcdhb15			Slc5a1	Rprd2	Smco4	Rcor2	Cdca2		ADAMTS15	DMRT2		EPAS1	FLJ43663
				Bivm			Myh11	Wls	Hspa2	Capn6	Gabbr2		PTCH1	PON3		EPB41L2	FLJ45983
				Gfra2			Dnah8	B130065D12Rik	Mical2	2010003K11Rik	Dsg3		KCNJ12	C14orf180		EPB41L4A	FLVCR2
				F3			Acnat1	Ccdc42os	Clec2d	Cp	Ccl20		ITGA6	SCARB2		EPB41L4B	FNBP1
				Clcn4-2			Cacna2d3	Piezo2	Vcl	Gjb6	Dsc2		DEGS1	SERPINA1		EPN3	FNTA
				Lgi4			Tagln	LOC105244007	Clic4	Phgdh	Col9a3		EPHX1	HIC2		EPS8L1	FOXP1
				Gpnmb			Myot	Gm36027	Hip1	Hapln3	100042625		OSBPL3	SCARF1		ERBB2	FUCA1
				Piwil4			2310001K24Rik	Rcor2	Anapc5	Krt83	Gstp1		TSPAN7	CRYBG3		ERBB4	FUT9
				Rcan2			Phf11d	A1300008O04Rik	Clstn3	Prss12	Gstp2		HECW2	RBP4		EYA2	FZD4
				Osmr			2210408F21Rik	Gm3002	Tulp3	Calm4	Cx3cl1		DDIT4L	CHCHD10		EZR	FZD5
				Prss12			Ly6g6e	Gm40824	B230217C12Rik	Trpm8	S100a9		CASC4	MRAP		FAM108C1	GAB1
				Dab2			Cyp2d22	D930015E06Rik	Dok3	Pcsk1n	Ccne1		TEAD1	KCNA5		FAM114A1	GABBR2
				Lonrf3			Slc27a2	R3hdm1	Cxx1c	Matn4	Ndrg2		RASL11B	RASSF3		FAM129A	GALNT10
				Nnat			Lyzl4	C230083P08Rik	Mypop	Car6	Krt23		FBXO17	ABCD2		FAM13A	GALNT3
				Fam19a5			Actc1	Ankrd17	Xkr8	Nkx2-5	6720460F02Rik		SLC6A9	C22orf9		FAM149A	GALNT7
				Bmx			Frrs1l	5830468K08Rik	Oxct1	Dsc2	Dsc3		LPIN2	TSPAN15		FAM160B1	GATA2
				Aqp3			Cyp2d34	D230015J17Rik	Rgl1	Lct	Glipr2		APOBEC1	CCDC3		FAM171B	GATA6
				Bmp6			4833413E03Rik	Hspa13	Helz2	Syt8	Tm4sf1		MED24	BIK		FAM198B	GDF15
				Mras			Stk32a	Smox	Mertk	Cryab	Iqcg		ITGA3	TMEM63A		FAM20C	GLCCI1
				Cdkl1			Olfr13	Nyap1	Zadh2	Krt23	Klhl7		TPM2	SLC7A10		FAM46A	GLTP
				Sh3rf3			Tmem132b	Srp9	Ggt5	Ncan	Trf		TRIP6	MDFIC		FAM59A	GMFB
				Glipr2			Ang4	Eri3	Aldh4a1	Mfi2	Tm4sf1		SEPT10	WDR62		FAM65A	GOLGA3
				Gpr109a			Vtcn1	6620401J10Rik	Pgbd1	Sox6	Dgat2			AOC3		FAM65C	GOLGA7
				Fam176a			Prr15l	Cacng2	Fermt2	Pcdh8	Rdh10			PNPLA2		FAM69A	GOLPH3
				Lck			Ifi44l	Hic1	Mtcl1	3110035E14Rik	Gzmb			LCTL		FAM73A	GORASP1
				Col13a1			Arhgef37	Rimklb	Heg1	Rnf182	Cbx2			ERO1LB		FAM76B	GPR157
				Synpo2			Olfr771	Rtn3	Ttc39c	Cldn6	Plk1			NEGR1		FAM84A	GPR160
				Vegfc			Serpina12	Rian	Pear1	Trpv6	Atl2			MLXIPL		FAS	GRAMD3
				Tshz3			Dnajc6	Afg3l1	Ttc39c	Chrm1	Birc5			GLB1L2		FBXO6	GRAMD4
				Eya2			Fam19a2	Rnf38	Smarca2	Fam171a1	Zfp462			CD209		FCHSD2	GRB10
				Spry1			Slc5a1	6230400D17Rik	Tpgs2	Lamp3	Bag2			EEF2K		FECH	GSN
				Cd2			Sidt1	5730559C18Rik	Gdf9	Camkv	Ttyh1			ID2		FERMT2	GTF3C1
				Ms4a2			Nphs1	Cttnbp2	Apbb1ip	A330049M08Rik	Klk7			ACACA		FFAR2	HCAR3
				Prtg			Adam18	Stxbp4	Ift81	Cyp39a1	Chek1			SEC11C		FGD6	HCRP1
				Rhoj			Ntn1	Rai14	Foxj2	Nrtn	Folr1			GRTP1		FGF13	HEBP2
				Trpc1			Rgsl1	Abhd17b	B3gnt9	Chrdl2	Cdca8			ELMO1		FIBCD1	HIGD1A
				Myom1			Glyat	D930021H04Rik	Fam46a	Ctsl	Srd5a1			EBF1		FLJ37798	HIP1R
				Tmem176b			Chrdl1	Pdia6	Ttl	Dsg3	Vldlr			ADCY10		FLJ38109	HOXA10
				Uchl1			B3gat1	Slc47a1	Nrcam	Clcn4-2	Actr3b			SOX18		FLJ39739	HSPA2
				Mpp6			Olfr774	Tbrg3	Adamtsl4	Gpr156	Kif2c			JUN		FLJ45983	HTR7P1
				Rcan1			4933427E11Rik	Kcnq1ot1	S100a4	Tgm5	Cdca3			ELOVL6		FLVCR2	ICA1
				Mxra7			Gm2762	5430434G16Rik	Amotl1	Baiap2l2	D030056L22Rik			IL15RA		FOXA3	IDH2
				Haao			St6galnac6	E030004H24Rik	Casp4	Oit1	Anxa8			AQP7		FSIP1	IER2
				Eif5a2			Olfr1511	Msmo1	Amotl1	Rgr	Taf4b			CDYL2		FUCA1	IGSF3
				2510009E07Rik			Myo5b	Nrk	Rasa4	Hsd17b2	Chac2			QSOX1		FUT9	IKBKB
				Itga1			Apol7a	Cttnbp2	Foxp1	Col9a1	Col27a1			TSPAN17		FXYD3	IKZF2
				Rftn2			Sectm1a	Igkv6-20	Camkk2	Spib	Cp			GPR155		FZD4	IL13RA1
				Fgf18			Dlg2	Mpdz	Apbb1ip	Tmcc2	Coch			MFSD6		GAB1	IL1R1
				Kifc3			Scnn1a	Bex1	Fam109b	Pgbd5	Slc25a37			NOD1		GADD45G	INHBB
				Fam49a			Sptb	1110019B24Rik	Qrich2	Cbx2	Dsc2			GPT2		GALNT1	INPP1
				4933428G20Rik			2310001K24Rik	Dlgap4	Cxx1a	Ccl20	Igf2bp3			CLMN		GALNT10	INPP4A
				Bmp2			Tceal3	Gm39897	Kctd15	Npm2	Slc25a37			PC		GALNT12	INPP5A
				Lrrk2			Olfr782	Camk2a	Kdelc1	Egfr	Egfr			CLEC4M		GALNT3	IQSEC1
				Phlda3			Olfr1442	Usp24	Lrp12	Oxgr1	Steap3			RBPMS2		GAN	KAL1
				Emp1			Synpr	Krt20	Socs1	St8sia1	Arntl2			ACAA2		GATA2	KCNMA1
				Mfap3l			Vsnl1	Naa35	Xkr5	Krt9	Ndc80			ABCD1		GFPT1	KDELC2
				Klrd1			Actn3	Atxn2	Glipr2	Sh3gl3	Uchl1			DUSP8		GLCCI1	KDELR2
				Synpo			Nptx1	Gm40309	Camk2g	Sec14l4	Klk7			ART3		GLRX	KDELR3
				Spata18			Gm14025	5730564C23Rik	Megf6	Barx1	Icam1					GLTP	KIAA0196
				Timp3			St6galnac6	Sclt1	Pcdhb6	Slc7a5	Ogfrl1					GNA12	KIAA0226
				Gpr183			Fbn1	Col27a1	Rnf165	Ulbp1	Nfib					GOLT1B	KIAA0317
				Spp1			Vsnl1	Itgb8	Pbx3	100038830	Cenpe					GPR157	KIAA0922
				Prnp			Lrrc26	Abcd3	Pawr	Serpinb7	Ldhb					GPR160	KIAA1244
				Zfp503			Wnk2	Apbb2	Prkag2	Crhr1	Btg3					GPR39	KIAA1467
				Hr			Dsc2	B930069K15Rik	Il1rap	Pm20d2	Lemd1					GRAMD4	KIAA1671
				Fam107a			Apol7c	4932438A13Rik	Cntnap4	Mpp6	Depdc1a					GREB1L	KIF13B
				Adam19			Car6	Tgif2	Ghr	Ddn	Npr3					GRIN2D	KLF3
				Gpx8			Olfr1288	Cpb2	Tmem65	Krt86	Srd5a1					GSDMD	KLF7
				Nlrp1a			Grin3a	LOC768253	Dusp6	Mmp1a	Suv39h2					H3F3B	KLF9
				Hic1			Cyb5rl	C130021H21Rik	Josd2	2210010C04Rik	Egfr					HDLBP	KLHL7
				Mei1			Cyp2d9	Pdzd8	Tpbg	Mdga2	Nab1					HEXIM1	KRAS
				Fcgr2b			Tmem37	Rdx	Tgfbr1	Slc6a17	Mpzl2					HIST1H1C	KREMEN1
				Olfml2b			Tac1	Trmt13	Prdm1	Slc1a6	Bub1					HIST1H2BC	LARP6
				Atp6v0d2			Rab17	Prickle2	Mvb12b	Chrna5	H2-Ob					HMGCS2	LDLRAP1
				Ptpn14			Sidt1	Uxs1	Glipr2	Cbs	Fzd7					HNRNPC	LFNG
				Cxcl9			Olfr1446	Exoc4	Gpt2	B3gnt3	Lmo4					HOXA10	LGALSL
				Ednra			P2ry12	Adamts4	Mzt2	Dpysl5	Gls					HOXA5	LHFPL2
				Rnf180			Aldh3a1	F830004M19Rik	Cxx1a	Tmem158	Nfib					HOXB2	LIMA1
				Ccnd2			Rasgrf1	4930555G01Rik	Plekhs1	Rlbp1	Sostdc1					HOXC13	LIMCH1
				Itgb8			Gtpbp8	Atp7a	Sema3g	D7Ertd443e	Cbs					HS6ST2	LIMK2
				Il1rl2			Pik3c2g	4833414E09Rik	Slc15a3	Atp10b	6430706D22Rik					HSPA5	LITAF
				Tspan7			Nipal2	C130079B09Rik	Adgrd1	Ldhb	Odc1					HTR7P1	LNX1
				Adam23			Il15ra	Tmem161b	Gstm5	Atp6v1c2	Peli1					ICA1	LOC100049716
				Gspt2			Vill	Slc35f4	Col18a1	Slco5a1	Tcfcp2l1					IDH1	LOC100216479
				Spsb1			Ly6g6e	C030017G13Rik	Ppm1f	Tmem213	Fermt1					IDH2	LOC100287896
				Inmt			Igsf5	9430040K09Rik	Mest	Otx1	Zc3h12c					IER3	LOC100505989
				Ccnjl			Cd207	Exd2	Bicc1	Coch	Ncapd2					IFT57	LOC100506013
				Pcdhga9			Mkx	Rfwd3	St5	Zfp57	Rad51ap1					IGFBP5	LOC100507421
				Sorbs1			Cenpv	R3hcc1l	Mtmr11	Prdm13	Capn6					IGSF3	LOC145837
				Cyp7b1			Wdr27	Airn	C4b	Odam	Muc15					IL13RA1	LOC283278
				9430020K01Rik			C1qtnf4	Cdc123	Tle4	Nol4	Cp					IL1R1	LOC338758
				Efha2			Chit1	Lhx6	Frmd4b	BC021891	Cep55					INHBB	LOC374443
				Myh14			Phf14	Prpf39	Akt3	Cdkn2a	Ptchd1					INPP1	LOC439911
				Cd200			Klk1b8	D430022A14Rik	Cnp	L1cam	Kcng1					INPP4B	LOXL1
				Sox17			Olfr1136	Hdac2	Myo9a	Cnga1	Cp					INPP5A	LPIN2
				Mgst1			Nyap2	Trp53bp1	Camkk2	Cdc20	Kcnq4					IQCE	LRP11
				Cd3d			Edaradd	Gm5115	Cacnb4	Tmem171	Padi2					IQGAP2	LRPAP1
				Clic5			Qpct	Cspp1	Tex40	Cr2	Skp2					IRF2BPL	LSS
				Derl3			Gal3st2	Stxbp3	Zfp707	Ccl7	Klhdc7b					JAG1	MAFK
				Pld1			Upk1b	4932416J16Rik	Fgd6	Calb2	Ldhb					JKAMP	MAL2
				Cdk6			Mdga2	Ypel2	Parm1	Dlx5	Mtap2					KAL1	MALT1
				Wipf1			5730460C07Rik	D930046H04Rik	Thsd7a	Rasd2	Cdca3					KANK1	MAPK6
				Cd27			Scml4	Kdm2a	Stox2	Col22a1	Psme4					KCNMA1	MATN3
				Tox			Arhgap20	Ttll3	Apbb2	Magea9	Etv6					KCNN4	MB
				Npr1			Apol7c	5730458M16Rik	Bcl2l11	S100a1	2700049P18Rik					KDELC2	MBNL1
				Sh2d1a			Rhcg	Lman1	Pdxp	Csn3	Cbs					KDELR2	MBNL2
				Crlf1			Rasgrf1	Aaas	Cav1	Pou5f1	Frmd3					KDELR3	MEF2A
				Ccdc82			Lrrn4	R3hdm1	Fosl2	Cdca2	Ptch1					KIAA0485	MFAP3L
				Fas			Amtn	Prl7b1	Lzts3	Ankle1	Shc4					KIAA0513	MFSD6
				Sncaip			Cxcl17	Tnc	Pbx3	Dkk1	Tlr1					KIAA0922	MGLL
				Selp			Olfr2	Lpin2	Mreg	Lad1	Wipf3					KIAA1217	MIA3
				Pcdhgb6			Ces2f	Setdb1	Jam3	Slc39a12	Ass1					KIAA1244	MID2
				Prdm1			Vmn1r184	Ints3	Dsel	Ecel1	Cenpv					KIAA1467	MIOS
				Nedd9			Lilra5	B230214O09Rik	Sh3bgrl	Mtap7d2	Nrtn					KIAA1468	MIPEP
				Mum1l1			Vmn1r49	Rabgap1	Lhfpl1	Tlx3	Vgll1					KLF12	MOSC2
				Csda			Cyp11a1	Yes1	Fam189a2	Il34	Klhl7					KLF3	MPZL2
				Arhgef4			Irf9	Slirp	Msn	Svopl	Magohb					KLF4	MTA3
				4831426I19Rik			Prkg1	Blvra	Bcl2	H2-Ob	Cd274					KLHL7	MTMR12
				6330527O06Rik			Slc22a4	5033418A18Rik	Grk5	Hr	Mex3a					KLHL8	MTUS1
				Ltbp1			Nmu	E430014L09Rik///Nav2	Tctn2	Gpc2	Gpr161					KLHL9	MUC1
				Prkg1			Rap1gap	Ube2b	Man2a2	Fam131c	Cxcl13					KRT13	MXRA7
				Tmem119			Kcnq5	Ide	Clca2	Fosl1	Crispld1					KRT7	MYCL1
				Slc2a3			Cadps2	Has2	Copz2	Mid1	Mad2l1					KRT80	MYH9
				Dlc1			Zfp503	Cybrd1	Rarb	Il1r2	Bub1					KRT81	MYO1B
				Foxc1			Slfn2	Lpin2	Siah2	Vwde	Calb2					L3MBTL3	NACC2
				Nbl1			Il15ra	Mnat1	Slc6a9	Cenpa	Trim2					LACTB	NCAM2
				Amotl1				Utrn	Rasal2	N28178	Rdh10					LATS2	NCEH1
				Cilp2				Atad1	Kcnab2	Tcf3	Plekhg1					LGALSL	NCOA1
				mCG_21548				Kansl1	D230034L24Rik	Orm2	Peli1					LHFPL2	NDFIP1
				Baalc				A730059M13Rik	Lhfpl2	Orm1	Atp6v1c2					LIMA1	NEBL
				Pcdhga10				2610020H08Rik	Arhgap29	Orm3	Aspm					LIMCH1	NET1
				Prdm6				Cenph	Cdkn1a	100042625	Kif14					LIMK2	NF1
				Wtip				Zfp26	Erf	Gstp1	Klf5					LINC00478	NFAT5
				Slc40a1				Zufsp	Pdgfc	Gstp2	Id4					LITAF	NIPAL3
				Glipr1				Ints2	Dgkh	Sphkap	Fgfr2					LIX1L	NIPSNAP3B
				Pcdhgb5				Ahdc1	Fzd3	Foxd1	Kcnk5					LNX1	NOSTRIN
				Tigit				Myb	Mef2c	Tex15	Mex3a					LOC100506013	NUCB2
				Bves				8030431J09Rik	Arhgef28	Mybl2	Pbk					LOC145837	NUDT4
				Bmp7				Galnt18	Dag1	Apba2	Clec7a					LOC283278	NXPH1
				Gpihbp1				Gga2	Synm	Osr1	Rasd2					LOX	NXT2
				Fhod3				Slit2	Kcnma1	Aurkb	Bend7					LOXL1	OLFML2B
				Foxp2				Kcnt1	Cdkn1a	Pcolce2	Krt14					LRPAP1	OR7E14P
				Apba2				Rab10	Jdp2	Ephb6	Gins4					LRRC1	ORMDL1
				Ccr4				Gm5784	Dcbld2	Ptprz1	Cmtm7					LRRC8E	OSBPL2
				Pcbp3				Lrrk1	Fhdc1	Rspo4	Cenpl					LYPD3	PAIP1
				Necab1				Nf1	Mdk	Id4	Klk8					MACC1	PALM3
				Slamf6				A730049H05Rik	Pdgfb	Fsd1	Vash2					MANSC1	PARM1
				Cyp26b1				Mcc	Sertad1	Irx1	Lamc2					MARK1	PBX1
				Slamf1				Atp2a2	Sv2b	Wif1	Slc25a37					MATN3	PBX3
				Atp10a				Nfib	Nnat	Klf5	Anln					MB	PCYT1A
				Ckmt2				Dock8	Plcxd1	Tcfcp2l1	Igf2bp2					MEF2A	PDCD6
				Abi3bp				5830400J07Rik	Nqo1	Gzmb	Nhsl1					MFAP3L	PDE8A
				Acsl4				5730419A17Rik	Rasa3	4930432K09Rik	Lpin1					MFSD6	PDP1
				Cd69				Muc4	Nat14	Zfp280b	Mki67					MGAT4A	PDXK
				F10				Auts2	Pde4dip	Dmrt1	Kif15					MIA3	PDZD2
				Zeb2				Trim12a	Triqk	Uchl1	Col22a1					MID2	PGPEP1
				Cd3g				Atxn2	Zfp239	Lipg	Id4					MIOS	PHF20L1
				Cd3e				Nav3	Simc1	Slc28a1	Actr3b					MIPEP	PHLDB2
				Fam171a1				Gm4532	Nnmt	Bcl2l14	Tub					MIR22HG	PI4K2B
				Plekhg1				Zfp984	Prune2	Mex3a	Ly6k					MMAA	PIK3R3
				Tnfrsf17				Tnc	Gdpd5	Ly6k	Slc25a37					MPPED1	PIP4K2C
				Abca4				Krit1	Tle4	2003-09-01	Slc16a1					MPZL2	PKD2
				Syn2				Sipa1l1	Ppp1r15a	Lmo4	S100a1					MPZL3	PLBD1
				1300014I06Rik				Lrp1	Itga2	Serpinb3a	Gprc5b					MTA3	PLEKHA3
				A430107O13Rik				Paip2	Nkain2	Abtb2	Anp32e					MTERFD2	PLEKHA7
				Fmod				Stx1a	Rgs12	Ephb1	Il27ra					MTMR12	PLEKHF2
				Nsg1					Tmem255a	Atp6v0a4	Igf2bp3					MTSS1	PLK2
				Il21r					Copz2	Zfp462	Dlgap5					MTUS1	PLLP
				Unc13d					Ror2	Prkx	Fmo2					MUC1	PMP22
				Cd109					Gpm6a	Mcm10	Ak2					MUC2	PP14571
				Ppp1r14a					Crybb3	Trf	Phf19					MUM1L1	PPAPDC1B
				Pcdhga4					Pth1r	Serpinb3d	Oip5					MYCL1	PPFIBP2
				Heg1					Lamc3	Gpr158	Vash2					MYLK	PPM1A
				Adm					Arid5a	Tgm1	Ppara					MYO1B	PPP1CB
				Cxcl14					Oxct1	Arntl2	Met					NANS	PPP2CB
				Cxcl11					Capzb	Gpr126	Trf					NCEH1	PQLC3
				Wwc2					Lin7b	Gabra5	Foxq1					NCKAP1	PRICKLE2
				Mobkl2b					Mbnl1	Gcnt2	Slc25a37					NCOA1	PRKCH
				Atf3					Nhsl1	Gldc	Cxcl1					NDST1	PRNP
				Dact3					Tspan6	Atp13a5	Tyms					NEBL	PROM2
				Sox6					Slco3a1	Cntnap3	Rfc3					NET1	PRR15L
				Rdh5					Prrx1	Fam83b	Kif4					NFIA	PRRT3
				Prkca					Prx	Ptgs2	Matr3					NFIX	PSD3
				Serpine1					Tiam1	Pglyrp4	Peg3					NIPAL3	PSEN1
				Avpr1a					Ptpru	Gm94	Rragd					NLGN4X	PSMD6
				Rras2					Sh3kbp1	Foxm1	Nuf2					NPR2	PTGFRN
				Ankrd35					Nfix	Popdc3	Ppara					NT5C2	PTK6
				Spon2					Lypd6	Gng4	Med30					NUAK1	PTPLAD1
				Gpm6b					Bace2	Trim2	Myc					NUCB2	PTPLB
				Prdm5					Itga5	Synm	Tm4sf1					NUDT4	PTPN13
				Ass1					Wnt6	6720460F02Rik	Pax6					NUFIP2	PTPRJ
				Megf6					Artn	Itgb8	Aurkb					NUPR1	QKI
				Hbb-b1					Trpm3	Tmprss5	Bicd1					NVL	RAB11A
				Il18r1					Maff	Arhgef4	Gpm6b					OLFML2A	RAB1A
				Ly9					Azin1	Ankrd45	Nmu					OLFML2B	RAB20
				Rassf9					Mgat4b	Dll3	Aim2					ORMDL3	RAB22A
				Klf5					Map2k6	Tmem71	Lmf1					OSR2	RAB27B
				Naaladl1					Taf9b	Mthfd1l	Gm94					OTUD7B	RAB2A
				Snca					Ackr4	Ryr1	Cx3cl1					OXCT1	RAI2
				Gpr161					Btbd11	Efna5	5730559C18Rik					P2RY2	RAP1GAP2
				Lepr					Itga5	Galnt13	Slc16a1					PACSIN1	RASD1
				Gpx7					Elmo1	Rgs20	Nek2					PAPD5	RASL11B
				Atp13a4					Cyp27a1	Aqp9	Etv6					PARM1	REEP1
				S100a4					Dock11	Tmem74	Cdca7					PBX1	RFK
				Gpr124					Rap2a	Gpm6b	Gpsm2					PBX3	RFTN1
				Gdf6					St6galnac6	Nr2e1	Depdc1a					PCTP	RHBDF1
				Igf1					Rbms1	Lcn13	Cdk6					PDE4D	RHOA
				Cst7					Lpin2	Psapl1	Arntl2					PDE8A	RHOU
				Sparcl1					Nfatc1	Lin28b	Prkd3					PDGFC	RICTOR
				Hoxa3					Cited2	LOC100042150	Mras					PDGFRA	RIN2
				Scn3b					Msx1	Slc38a3	Gpt2					PDPK1	RIOK3
				Abcc9					Tnfsf13b	Ptpla	Mki67					PDXDC1	RNF103
				Fam149a					Gsdmd	Foxg1	3000004C01Rik					PDXK	RNF11
				Tcf3					Clstn1	Sh2d2a	Hrasls					PDZD2	RNF144B
				Gnal					Ifitm5	Ttk	Nmt2					PI4K2B	RNF19A
				Col15a1					Armcx1	Klrg2	Nlrp2					PIK3R3	RPRM
				Trem1					Nanos1	Kirrel3	Atl2					PIP4K2C	S100A13
				Itpripl1					Plch2	Etv4	D16Ertd472e					PITPNM1	SAMD4A
				Apod					Eepd1	Dchs2	Ctsc					PITX2	SAR1B
				Slfn5					Efnb1	Gabre	Ptpn14					PKIA	SASH1
				Wasf3					Thbs3	Rdh10	S100b					PLBD1	SAT1
				Sdpr					Actr3b	Mast1	Icam1					PLD1	SC5DL
				Ror2					Smad1	3110079O15Rik	Pdlim5					PLEKHA7	SCCPDH
				Gpr126					Epha3	Mtap2	Cxcl10					PLEKHM3	SDC1
				Mmp12					Tpbgl	Tgfa	Fam26f					PMP22	SEC22B
				Olr1					Ipo7	Onecut2	Lpin1					PP14571	SEL1L
				Fcrla					St8sia6	CN716893	Il12rb2					PPAPDC1B	SELM
				Pdgfd					Elk3	Tnnt2	Skp2					PPAPDC2	SERHL2
				Klhl13					Akap7	Slc5a1	Fmo2					PPFIBP2	SFMBT2
				Enpp2					Rps4l	2200002K05Rik	Spib					PPM1L	SGMS2
				Negr1					Gbp3	Csrp2	Tigd2					PRAME	SGSM1
				Id3					Slc2a6	Slurp1	Pde7a					PRDM4	SGSM2
				Tmem176a					Galnt18	Trpm6	Slc9a6					PREX1	SH3BGRL
				Cd248					Slc2a10	Loxl4	Fgfr2					PRICKLE2	SH3BP4
				Gng2					Lynx1	Zfp488	Clic4					PRMT10	SH3D19
				Ntng2					Asph	Add2	Id4					PRODH	SHANK2
				100042625					Nfatc1	Nfib	Sox11					PROM2	SIM2
				Gstp1					Parp8	Emilin3	Ncoa7					PRPS1	SLC11A2
				Gstp2					Fbln7	Kif2c	Yod1					PRR15L	SLC12A2
				Tle4					Nudt10	Palm2	Hint3					PRRT3	SLC20A1
				Fam20a					Hacd2	Il1rl2	Ccdc77					PRTFDC1	SLC25A16
				Hrh1					Slco3a1	B3gnt4	Tpx2					PSAT1	SLC41A2
				Pcdh18					Map1lc3a	Chst5	Rngtt					PSEN1	SLC44A2
				Slitrk4					Nrtn	Depdc1a	Cenpf					PSMB8	SLC4A11
				Cpne8					Cbln1	Amtn	Exo1					PSTPIP2	SLC9A1
				Ppargc1a					Phldb2	5730590G19Rik	Cyb5r2					PTGFRN	SMAP2
				A730035I17Rik					Ndrg2	Klhdc7b	Hr					PTK6	SMYD3
				1110032A04Rik					Wipf1	Klhl34	Mnd1					PTPLB	SOCS6
				Tmem35					Pbx1	Melk	Plekhb1					PTPN13	SPAG1
				Hoxa4					Ugt1a6a	Pif1	Xdh					PTPN14	SPIRE1
				Krt6b					Sox11	Rnf222	Nfib					PTPRJ	SPRED1
				Krt6a					Sod3	Cdc25a	Scara3					PVRL4	SPRED2
				Rgs4					Pip4k2a	Pfkp	Kif1b					QKI	SQRDL
				Lrrc32					Il6st	Fscn1	Hapln3					RAB11FIP5	ST3GAL1
				Col4a6					Irf1	Pla2g4a	Commd2					RAB1A	ST3GAL4
				Egr2					Ogn	Gjb5	Tead4					RAB20	STK38L
				Tnfrsf11b					Lrch1	Cdk6	Nfil3					RAB27B	STOM
				Sgce					Cmtm5	Fat2	Gpx7					RAB2A	STRN3
				Layn					Bcl2	Ubash3b	Pdss1					RAD18	STX12
				Pdgfrb					Dusp6	Krt15	Cenpn					RAD23B	SWAP70
				Thy1					Npr3	Irx6	Gbp5					RAI2	SYCP2
				Arntl2					Ptpn14	Orc1l	Rdx					RAP1GAP2	SYNJ2
				Nid1					St3gal2	Impa2	Peli1					RAPGEF2	TACC1
				Gabrb2					Deptor	B3gnt7	Pir					RASD1	TACSTD2
				Ccl28					Dennd5a	Taf4b	Loxl4					RASGEF1A	TBC1D13
				Ephb1					Zfp512	Dnahc11	Cdc42ep3					RASL11B	TBC1D15
				Foxf2					Lima1	Slc22a16	E2f5					RASSF5	TBC1D30
				Klhl4					Gas6	Dgat2	Ube2e3					RBKS	TC2N
				Nrp2					Kirrel3	Vax1	Nhsl1					RBMS1	TCF4
				Kcnj12					Magi1	Ndc80	Cxcl11					RCAN1	THBS1
				Cdc42ep5					Mir99ahg	Ceacam19	Raver2					RDH10	THOC2
				Sostdc1					Brdt	Lgr6	Steap3					REXO2	TIMP2
				Adamts6					Peli2	Anks6	Ccna2					RFTN1	TIMP3
				Mfrp					Prosc	Dmrta1	Mki67					RGNEF	TJP2
				Tnfrsf19					Tcf4	Ttll4	Ntrk2					RHOF	TMCO3
				Kdelc1					Map2	Aif1l	Tgfa					RICTOR	TMEM135
				Efemp2					Pde4dip	Cdca8	Chek1					RIN2	TMEM199
				Cubn					Copz2	Rad54l	Lmf1					RND1	TMEM41A
				Sphk1					Stbd1	Trpv3	Ncaph					RND3	TMEM41B
				Stat4					Gucy1a2	Il1f5	Kif20a					RNF10	TMEM45B
				Fbln1					Clcn2	Cmtm7	Fanca					RNF103	TMEM50B
				Kcnj2					Dusp6	Chac1						RNF144B	TMEM57
				Boc					Gatsl3	Zfp42						RNF207	TMEM59
				Fcer1a					Gpc4	Birc5						ROCK2	TMEM87B
				Bcat1					Sox5	Nwd1						RORC	TMF1
				Osr1					Tmem154	Ppp1r1b						RPRM	TMPRSS2
				Meis2					Ribc1	Bcl2a1a						RPS6KC1	TMTC3
				Lgals3					Rhobtb1	Bcl2a1b						RSAD2	TNFAIP1
				Evc					Mtap7d3	Bcl2a1d						RTP4	TNFRSF10B
				Itk					Ppp1r18	Cdca3						S100A14	TRAF5
				Pnmt					Stard6	Lgals7						S100P	TRAFD1
				Thbs4					Mtmr11	Tmem40						SAMD4A	TRAK1
				Prrx2					Prkd1	Krt14						SAR1B	TRAM2
				Hoxa10					Nr2f2	Anln						SASH1	TRIB3
				Cyp1b1					Adamts9	Fanca						SAT1	TRIM42
				Pgm5					Irak1bp1	Tnip3						SCARA3	TRIM62
				Col16a1					Tet1	Slc16a1						SCCPDH	TSPAN1
				Odz2					Rragd	Wnt10a						SCHIP1	TSPAN13
				Tcf4					Lrrk2	Orc6l						SCN1B	TTC39B
				Pdzd2					Id1	Prr18						SCPEP1	TTC9
				Pros1					Upk1b	Stox2						SCYL3	TWSG1
				C6					Tgif2	Gpr161						SDC1	UBE2N
				Zeb1					Adcy9	Cd38						SEC16A	UGDH
				Kctd12					Plxdc1	Kif14						SERHL2	ULBP2
				Arl4c					Pln	Gpr55						SFMBT2	USP16
				Hsd11b1					Anxa6	Exo1						SGMS2	UTRN
				Cd96					Rab6b	Xk						SGPL1	VAMP8
				Gdf10					Lima1	Met						SH2D4A	VPS13B
				Spry2					Sh3tc2	Gyltl1b						SH3BGRL	VPS13D
				Cnrip1					Kazald1	Ddc						SH3BP4	VSIG10
				Nr2f1					Fzd8	Ube2c						SHANK2	WDR37
				Adamtsl1					Arhgap23	Dock3						SHISA9	WIPI1
				Serpine2					Bcl2	Pdzk1ip1						SIM2	WLS
				Fosb					Apol8	Cxcl2						SKIL	WSB2
				Lif					Zc2hc1a	Mog						SLC11A2	YIPF1
				Tcf7l2					Rbms1	Cxcl5						SLC12A2	YPEL3
				Scgb3a1					Bcl2	Ppyr1						SLC12A5	YPEL5
				Robo3					Pde4b	Stx19						SLC20A1	ZDHHC23
				Tnfsf4					Trpv4	Fign						SLC22A15	ZDHHC4
				Loxl1					Pbx1	Dmrta2						SLC25A16	ZDHHC7
				Rcn3					Bcl2	Vangl2						SLC37A1	ZFHX3
				Sele					Adcy7	Slc15a2						SLC41A2	ZFP36
				Plekhh2					Parva	Kirrel2						SLC44A2	ZHX1
				Tgfb1i1					Fgf10	Cxcl10						SLC4A11	ZNF275
				Kynu					Slc35f1	Vsnl1						SLC9A6	ZNF295
				Veph1					Irf1	3000004C01Rik						SMAP2	ZNF432
				Hoxa5					Fryl	Zfp454						SMPD1	ZNF704
				Grid1					Vps37d	Gpr19						SNAP29	ZNF823
				Dkk1					Apbb1	Slco1a4						SNX13	ZNF827
				Rasa3					Smad1	Fam101a						SPAG1
				Ntrk2					Il16	Plk1						SPATA13
				Fermt2					Adamtsl3	Cib2						SPINK4
				Pitx2					Adcy3	Lancl3						SPTY2D1
				Ninj2					Lmo4	Btg3						SQRDL
				Pde3a					Tmem35	Lpar3						STK38L
				Trpv6					Fryl	Clec4e						STOM
				Dchs2					Cables1	Mmp20						STX12
				Ttyh1					Ltbp4	Col4a3						SWAP70
				Sobp					Magi1	Mpz						SYCP2
				Myom3					Lamc1	Slc4a11						SYNJ1
				Anxa8					Copz2	6430706D22Rik						SYT7
				Mrvi1					Arl3	Ccl2						TACC1
				Vcam1					Atp10a	1700001C02Rik						TACC2
				Chrna1					Irf1	Tbx19						TACSTD2
				Adamts7					Fam198b	Lctl						TADA2B
				Prkcdbp					Kcnj8	Chst2						TAPT1
				Lax1					Nebl	B3gat1						TARP
				Sspn					Rusc2	Ccdc150						TBC1D15
				Bgn					Lgi2	Mnd1						TBC1D30
				Iqca					Il27ra	Vgf						TBC1D8
				Pdcd1lg2					Nhsl1	Gpr64						TBC1D8B
				100043861					Itga3	Nfe2l3						TCEA3
				Lhfp					Aldh2	Foxl1						TCTA
				Foxo1					Ilk	Hrk						TGFB2
				Dmgdh					Asph	Il2ra						THBS4
				Cntn3					Bach1	Krt7						TIMM23
				Bmp1					Pfkp	Tspyl5						TIMP2
				Adamts14					Rasal2	Slain1						TJP2
				Aqp9					Cdh6	Mall						TLN2
				Xirp1					Map3k12	Plekhb1						TM9SF3
				Ptch1					Renbp	Casp14						TMCO3
				Tgfbr2					Hr	Cyp24a1						TMEM135
				Dclk2					Fermt1	Fam19a4						TMEM199
				Slc1a7					Adm	Ass1						TMEM39A
				Hey2					Slc43a1	Slc35f3						TMEM41B
				Rgma					Pdgfrl	Aadat						TMEM45B
				Ms4a1					Kcna6	Cep55						TMEM50A
				Lamb1-1					Dst	Serpinb2						TMEM50B
				Tnn					Malt1	Olfm2						TMEM57
				Coro2b					Irf1	Nxph4						TMEM59
				6330407J23Rik					Arl5c	Ubd						TMEM87B
				Sod3					Bok	Rasgrf1						TMEM8B
				Fhl5					Fryl	Bub1						TMTC3
				Psat1					Amer2	Fam54a						TNFSF10
				Smad9					P4ha1	Adora2b						TNS3
				Zfhx4					Il20rb	Adamdec1						TOMM40L
				D630003M21Rik					Zc2hc1a	Cnksr2						TP53INP2
				Rasal1					Ramp3	Khdrbs3						TPMT
				Nkd2					Adgra2	Ephb3						TRAF4
				Lats2					Zbtb20	Lamc2						TRAF5
				Gas7					Golim4	Cnksr3						TRAK1
				Kif26b					Adamts10	Ifrd1						TRAM1
				Pcdh9					Zfp512	Chst3						TRAM2
				Adamts1					Vwa2	Smo						TRIB3
				Gja5					Tlr2	Snx32						TRIM62
				Lrp1					Reck	Olfm4						TSPAN1
				Syde1					Cdr2l	Anp32e						TTC9
				Fmo2					Hic1	BC017612						TTLL5
				Cd300lg					Mpdz	Lalba						TWSG1
				Samd4					Bace2	Aspm						TXNRD1
				Plxdc2					Hspb2	Cldn10						TYW5
				Mtap7d3					Pou2af1	Ccnb2						UBE2N
				Hoxa9					Pbx1	Clec2l						UGGT2
				Efemp1					Galnt2	Tpx2						ULBP2
				Dio2					Mxra7	Ccna1						UNC13B
				Tacc1					Ptpre	Mpzl2						UQCC
				Cacna2d1					Tmem136	Emid2						USP53
				Anpep					Rapgef3	Gtse1						USP54
				Mn1					Kctd10	Adamts3						UTRN
				Adamdec1					Nfatc2	Tspan33						VASN
				Tmem40					Bcam	Grb14						VPS13B
				Dok5					Ebf1	Glipr2						VSIG10
				Trp63					Fam19a5	Cldn1						WDR20
				Tnc					Fryl	Dmd						WDR26
				Pde10a					Actr3b	Mfsd4						WDR45L
				Fat4					Myc	Nuf2						WDR90
				Cldn1					Bace2	Prg2						WIBG
				Pdlim4					Map2	BC005764						WIPI1
				Depdc7					Cblb	Acbd7						WLS
				Wnt11					Fzd2	Hao1						WNT3
				Peli2					Grasp	7420416P09Rik						WWC1
				Kcnmb1					Pabpc4l	1500009C09Rik						XK
				Aoc3					Ntng1	Slitrk5						XPNPEP1
				Tnfsf11					Rgs12	Htr3a						YIPF1
				Atoh8					Slc6a6	Scml2						YIPF5
				Fam126a					Arhgap22	Ros1						YIPF6
				Antxr2					Mgarp	E2f2						ZFP36
				Prickle1					Ndrg2	Tnfsf12-tnfsf13						ZHX1
				Slfn8					Ackr4	Slco4a1						ZNF550
				Slfn9					Klhl42	Clec7a						ZNF697
				Slfn10					Lamc2	Aim2						ZNF70
				Moxd1					C030013C21Rik	Saa1						ZNF704
				8430408G22Rik					Axin2	Saa2						ZNF827
				P4ha3					Angptl4	Ccna2						ZNF829
				Ptn					Plac9a	Hephl1						ZNF839
				Cst6					Xlr4c	100042970
				Jam2					Tshz1	Kifc1
				Cfi					Pid1	Mras
				Reln					Cdkn1a	Slc43a3
				Itga8					Thsd1	Ndrg1
				Lgals12					Trpv6	Gpr110
				Ror1					Galnt2	Fgf9
				Nap1l3					Tubb6	Tmem38a
				Hapln1					Sntb2	Cyb5r2
				Pcdh7					Foxn3	Col4a4
				Prnd					Itga11	Edar
				Arsj					Aldh1l2	Rhbdl2
				Klhl29					Maml2	Frmd3
				Hapln3					Cryab	Col27a1
				Vim					Ssbp2	Cdt1
				Sulf1					Pde1a	Cxadr
				Maml2					Gm5	Slc28a3
				Cdc14b					Ifitm1	Gpr3
				Mctp2					Lrp4	2700049P18Rik
				Bend6					Cpxm2	Lbp
				Loxl2					Gpr85	Atoh7
				Wnt5a					Asb16	Saa4
				Sparc					Gja5	Mobkl2b
				Ptpn21					Cacnb4	Kcnh8
				Cxcl1					St6galnac4	Pak3
				Chst3					Gli2	Tubb3
				St6galnac1					Tmem121	Runx3
				Gulp1					Gstm1	Hif3a
				9530008L14Rik					Ebf1	Prss16
				2310007B03Rik					Hexb	Acta2
				C1r					C1qtnf5	Ftcd
				667277					Bbs7	Prr11
				Slit2					Lbh	Dpf3
				Ebf3					Sec24d	Myo10
				Krt80					Ramp1	Galnt3
				Chsy3					Fryl	Srd5a1
				5730559C18Rik					Nrep	Tnfrsf21
				Scg5					Apoc1	Klk14
				Angptl4					Rassf2	Chst9
				Il7r					Mia	Tubb2b
				Tmprss3					Calml3	Pcbp3
				Agpat4					Tpgs2	Anxa3
				Fos					Nxn	Fmnl2
				Pde11a					Ntng2	Cx3cl1
				Pls3					Kremen1	Fpr2
				Zfp365					Flrt2	Mrap2
				Mmp28					Frmd7	Csda
				Lims2					Jph1	Nkx1-2
				Dzip1					Gdf15	Diap3
				Olfm2					Pls3	Il12a
				Epdr1					Kcnma1	Stag3
				Fermt1					Ssbp2	Pdx1
				Gli2					Slit2	Vtcn1
				Gpr87					Perp	Ube2e3
				Col6a1					Cytl1	Ripk4
				Rrad					Hip1	Saa3
				Gabre					Casp1	Cdca5
				Atp1a2					Neurl2	OTTMUSG00000000267
				Ust					Cdk14	Stmn1
				Pla2g4a					B3galnt1	Odc1
				Nid2					Osmr	Stra8
				Timp2					Usp13	Wnk3
				Scn2a1					Unc5b	Smox
				Cpxm2					Cyp27a1	Pomc
				Npr2					Pgm5	CK137956
				Cldn11					Bicc1	LOC637277
				Col14a1					Adgra3	Pcp4l1
				Sema3a					Nfix	Kcne1l
				Prkg2					Il34	Nt5dc2
				Ccl22					Cnn1	Dlgap5
				Nxn					Nfatc1	Calca
				Tmem47					Dpysl2	Lypd5
				Lama4					Tfap2c	Mamld1
				Bank1					Ltb4r2	Gpt2
				Ccdc8						Lpin1
				Tspan2						St3gal6
				Inhba						Hmga1
				Mfap2						Sult4a1
				Msc						Rad51ap1
				2900073G15Rik						Mctp2
				Ebf1						2610002D18Rik
				Emilin1						Tmeff1
				C030003D03Rik						Olfr57
				Aldh1a3						Cebpb
				Samd5						Sft2d2
				Flt3						Slc6a16
				AB182283						BC027072
				Glis1						Icam5
				Prkd1						Ncoa7
				Kcnf1						Car13
				Kcna6						Bcl2l10
				Syt8						Rnf150
				Ptgfr						Gabra3
				Ptx3						Gbp5
				Dock11						Prkag3
				Hoxa7						Gm98
				Col5a3						Cxcl13
				Gpr133						Duoxa1
				Fgf2						Tm4sf1
				Igf2						Gins4
				Irf4						Maml2
				Adamts3						Sgpp2
				Rnf217						Cenpn
				Magel2						Slc12a1
				Kit						Lrrn4
				Kl						Trip13
				Akt3						Fat1
				Wisp1						Cldn16
				Ccl2						Snap91
				Ugt8a						Unc13d
				Fat2						Atp2b2
				Rgn						Kif20a
				Tll2						Asns
				C1qtnf7						Pdia2
				Angpt1						Krt4
				Ppp1r14c						Prss27
				Gpx3						Sox9
				Tshz2						Schip1
				Runx2						Sgol1
				S100b						Cmtm5
				Pcolce						Pou2af1
				Fgf14						Ogdhl
				Zfp521						Slc27a6
				Hoxa11						Lrat
				Ppapdc3						Tagln3
				Twist1						Wipf3
				Hpgd						Bcl11b
				Col6a2						Iqgap3
				Cpxm1						Krt75
				Cav1						Myo1h
				Clip4						Pttg1
				Aqp7						Mgat3
				Ltbp2						Umodl1
				Npr3						Fam123b
				Fbn2						Ccdc82
				Tbx15						Cdk2ap1
				Scarf2						OTTMUSG00000005522
				Dlx3						Skp2
				Pou2af1						Lbr
				Heph						Ifng
				Ptpla						Mki67
				Serping1						Kif15
				Htra1						Lag3
				Fat1						Cyp7b1
				Runx1t1						Gsg2
				Tpm2						Kcnk12
				Ndn						Cenpf
				Wdr86						Myo3b
				G0s2						Rbm38
				E130203B14Rik						RP23-100C5.8
				Cav2						Tnfrsf13c
				Fbln5						Triml2
				Pvrl3						Itm2c
				Mxra8						Slc2a12
				Pappa						Blm
				Gramd2						Ankrd1
				Ptgis						Orm2
				Tnxb						Orm1
				Cx3cl1						Orm3
				Areg						Fgf11
				Chi3l1						Chek1
				Meox2						Troap
				Itgbl1						Lgr5
				Fam26e						Ptgfr
				Gcom1						Stil
				St8sia1						Nmb
				Foxq1						Ncaph
				Slc28a3						Plcb4
				Tmem132c						Dync1i1
				Snai2						Speg
				Cpz						Gabrg3
				Mrc2						Foxi3
				Crispld2						Prkcq
				Slc6a14						Ddx26b
				Cadm3						Nfil3
				Abcd2						Ybx1
				Lamb3						Fam107a
				Akap12						Tinagl1
				Ptrf						Depdc1b
				Pcsk5						2610109H07Rik
				Mmp14						Adm
				Galnt5						4921515J06Rik
				Tnfaip6						Pdss1
				Cyp26a1						Dscc1
				Olfm4						Dnmt3b
				Aox1						Xdh
				Sorcs2						Galnt14
				Eln						Pla2g7
				Kera						Tyms
				Galnt13						Ctps
				Cntnap3						Cxcl11
				1500015O10Rik						Diras1
				C1qtnf1						E2f3
				Plac9						Kif4
				ENSMUSG00000072674						Dzip1
				ENSMUSG00000043248						Rims3
				Apcdd1						Slc25a37
				Cxcl12						Bop1
				Tfpi						Polr3g
				Csdc2						Tuba4a
				Lama2						Plekhg1
				Irx6						Dapk1
				3632451O06Rik						Gpr37
				Nrn1						Piwil4
				Pcdhga12						Zfp667
				Dkk3						Apobec3
				Hs6st3						Il27ra
				Dmd						Ece2
				B3gnt3						Ogfrl1
				Olfml1						Cenpi
				Lpl						Bmp2
				Sgcd						Clec4d
				Adcy2						Ppara
				Tmem158						Clspn
				Plxna4						Nxn
				Stac						Veph1
				Tmem100						Cotl1
				Aldh1a2						Tmem45a
				Smoc1						Alx1
				C3						Rbp1
				Spock1						Kcnb2
				Cthrc1						Kctd14
				Itih5						Il20rb
				Col7a1						Rasgef1b
				Egr1						Peli1
				Fndc4						Qrfpr
				Mylk						Fads6
				Cdh11						Upk2
				Edn1						Neil3
				Ccdc3						Tnfrsf11a
				Lrch2						Vax2
				Col6a3						Ppargc1a
				Mab21l1						Plcg2
				Has2						Vash2
				Fmo1						Jrkl
				Adamts5						Sh2b2
				Cd79a						E2f8
				Igj						Ezh2
				Gria3						Dcx
				Plau						Plod1
				Gfpt2						Zc4h2
				Myh11						D630003M21Rik
				Fgf7						Ryr3
				Col22a1						Lmo1
				Nnmt						AA986860
				Anxa1						Slc35f2
				Msmb						Kcnv1
				Ppp1r1a						Serpine2
				Tgfb2						Rgs6
				5033414K04Rik						Trpv4
				Hand2						Pde7a
				Lmod1						Xirp1
				Rasgrf2						Ctla4
				Hspb7						Notum
				Col12a1						Kank4
				Cdh2						Actr3b
				Ctsk						Elovl4
				Wnt5b						Foxq1
				Pth1r						2310039E09Rik
				Islr						Pdk1
				Tll1						Epha7
				Angptl1						Dok5
				Rbms3						1190002N15Rik
				Cfh						Slc29a4
				Il6						Angptl4
				Copz2						Rragd
				Rspo3						Gabrq
				E330026B02Rik						Zic5
				Mrgprf						Egfl6
				Nt5e						Mcart6
				Corin						Rgs2
				Susd5						Fzd7
				Etv1						Arhgap22
				Rgs2						Suv39h2
				Rspo1						Bace2
				Pcdhgb7						Tnni2
				Pkia						Noxo1
				Fstl1						Peg10
				Jph2						Rgn
				Col5a1						Tiam2
				Aldh1l1						Pim1
				Mmp11						C1galt1
				Cyr61						D030056L22Rik
				Dact1						Fgf21
				Clic6						Lyn
				Folr1						Crispld1
				Kcnj15						Nhsl1
				Des						Foxc2
				Cox7a1						Krtdap
				S100a8						Bag2
				Hspb2						Kif18a
				Flrt2						Slc2a5
				Rarres1						Il4i1
				Fez1						Gprc5b
				Slpi						Slco4c1
				Gstm1						Acsl6
				Aldh1l2						Pcp4
				Ppp1r1b						Tcl1
				Ptgs2						Fancb
				Pip5k1b						Klk9
				Anxa3						Siglec5
				Pdgfrl						Stk33
				Zfpm2						Ckap2l
				Bnc2						Tmprss13
				Tagln						Hoxd13
				Arsi						Ptpn20
				Antxr1						Ntsr1
				Tbx5						Rab6b
				Podn						Cdc7
				Bbox1						Glp1r
				Col3a1						8030451F13Rik
				Aebp1						Kit
				Irx1						Xkr9
				Stac2						Isl2
				Pdzrn4						Gpr63
				Col1a1						Tnf
				Comp						Atp11a
				Adam33						Trim15
				Serpinb5						Tmem123
				Reck						Bnc1
				Dsg3						Ptch1
				Id4						Fam181b
				Klk7						Hk3
				Crabp1						Slc5a6
				Adamts12						Gramd2
				Srpx2						Depdc7
				Cyp11a1						Mtap7d3
				Gabrp						Sod2
				Tbx18						Prkd3
				Sox10						Cdc42ep1
				Emx2						Psrc1
				Ermn						Upp1
				Fap						Grhl3
				Edil3						Polq
				Nexn						Tox
				Egfr						Ccdc18
				Lbp						Fam89a
				Col8a1						Cenpe
				Vsnl1						Tert
				Hspb6						Lypd1
				Cdo1						Ptk7
				Fxyd1						Cenpv
				Angptl2						Msi1
				Postn						Fance
				Prelp						Rassf4
				Col5a2						Cxcl1
				Evc2						EG209550
				Ctgf						Hoxb13
				Abca6						Slc26a7
				Gpd1						Elavl2
				Pi16						Vpreb3
				Htra3						Aurka
				Vsig2						Crlf1
				Adam12						Chac2
				Msrb3						Amn
				Krt16						Gpx7
				A930038C07Rik						Atl2
				Arhgap20						Tap2
				Itgb6						Cd164l2
				Vcan						Spc24
				Ccrl1						Fam20a
				Slc22a3						Rnf145
				5033411D12Rik						Sim2
				Nox4						Prnp
				Abca8b						Kif23
				Svep1						Syn2
				Cilp						Rasgef1a
				Bhmt2						Pitpnm3
				Saa3						Il6
				Lyve1						Kif19a
				Fabp4						Gpr97
				6330406I15Rik						Sult1e1
				Podnl1						Vldlr
				Dpysl3						Rprm
				En1						Plekhf1
				Igsf10						Gpsm2
				Igf2bp2						Dek
				Vtcn1						EG622335
				Ddr2						3110003A17Rik
				Fbln2						Cnih2
				Loxl4						Smpx
				Flnc						Pth2r
				Dsc3						Scn1a
				Lamc2						Icos
				Col1a2						Bub1b
				Pla2g5						Spnb3
				S100a9						Rcan1
				Adamts2						Col19a1
				BC064033						Bend3
				Ccdc80						Ncapd2
				Pkp1						Tmem139
				Slit3						Cstb
				Akr1c21						B4galnt1
				Egfl6						Foxd3
				Cidec						E2f1
				Mamdc2						Cldn23
				Sall1						Pik3c2g
				Odz3						Fam49a
				St8sia2						Car3
				Serpinf1						Steap3
				9930013L23Rik						Slc9a6
				Col8a2						En2
				Dpp4						Osbpl3
				Fndc1						EG433182
				Shisa2						Eno1
				Abca9						Boc
				Fn1						Dgkg
				Ecm2						Ctsc
				Fat3						Cd79a
				Fam101a						Neto2
				Glis3						Npr3
				Klk6						Mal
				C1s						Mycn
				EG317677						Slc36a4
				Alpk2						Pnpla3
				Col17a1						Shcbp1
				Lrrn4cl						C330027C09Rik
				LOC100041593						9530008L14Rik
				Ccl21a						Duox2
				100038965						Fut9
				Ccl21c						Cd79b
				LOC100042493						Alk
				LOC100041504						Msn
				OTTMUSG00000011350						Pld1
				ENSMUSG00000073869						Aplf
				Slc38a5						Tmem20
				Glt8d2						Fbxw10
				Wnt2						Gls
				Krt5						1700088E04Rik
				Ces3						Xrcc2
				Lox						Irf4
				Arhgap28						Trim47
				Clca5						Nck2
				Mmp2						Anxa1
				Thbs2						Mcm7
				Fhl1						Cks1b
				Megf10						Uck2
				9030425E11Rik						Enpp6
				Sfrp1						Cdc25b
				Nalcn						Gata6
				Lum						Scube3
				Prrx1						Tet1
				Kcnk2						Gpr87
				Vgll3						ENSMUSG00000079713
				Sfrp4						Slc45a3
				Rbp4						Spock2
				Fgf1						Clcn5
				Grem2						Wwtr1
				Acta2						Tigd2
				Pdpn						Fads2
				Prom1						Eif2c2
				Gpc6						Trp53bp2
				Ncam1						Slc25a27
				Rarres2						Ddit4
				Fbn1						Pla2g2d
				Klk5						E330016A19Rik
				Pdgfra						Sox30
				Krt17						Mcoln2
				St6gal2						Adra2b
				Mfap4						Cldn9
				Fst						Apba1
				Krt14						Slc2a6
				Akr1c21						Barx2
				Itga11						Fetub
				Cntn1						Htr6
				Gpr1						Prox1
				Gjb2						Fam26f
				Cys1						Cdca7l
				5430433G21Rik						Ush1c
				Bicc1						Zfp711
				Saa1						Rrm2
				Saa2						Mettl7b
				Scara5						Sphk1
				Sgip1						Tdo2
				Tusc5						4632434I11Rik
				Cnn1						Tigit
				Cryab						Srpk1
				Slc19a3						Pcdh11x
				Gm94						Frem2
				F13a1						Rras2
				Chl1						Cd82
				Nrg1						Actn2
				Pcolce2						1810014F10Rik
				Spon1						Pde1c
				Sfrp2						Fam171a2
				Galntl2						Mesp1
				Adipoq						D19Bwg1357e
				Lep						Tubb6
				Kcnk1						Tle1
				Grem1						5031414D18Rik
				Krt7						Lhx2
				Slc38a4						Ccdc88a
				Lama1						A430105I19Rik
				Grp						Cd7
				1110018M03Rik						Styk1
				Hmcn2						Shc3
				Wisp2						Cd19
				Klk4						Nmt2
				Aspn						Rsu1
				Kank4						Rad51
				Dcn						Perp
				Sema3d						Clec4n
				Col10a1						Psmg1
				Epyc						Npm3
				Lrrc15						Prf1
				Gas1						S100a3
				Calb2						Prokr2
				Omd						Acn9
				Mmp3						Ripk2
				Srpx						EG628779
				Mmp7						Atp6v1e2
				Mfap5						Gjb4
				Dpt						Abcc4
				Ppapdc1a						H2afy2
				Ogn						Ttc7
				Adamts16						Tubb4
				Mme						4632415K11Rik
				Col11a1						Col2a1
				Mmp1a						Usp6nl
				Mmp13						Lck
										Etv6
										Cxcl9
										Gpr84
										Klk13
										Ror1
										Pkdrej
										Wdr62
										Ccdc77
										Lefty2
										Etv5
										Cpa2
										Ccl5
										Rfc4
										Zcchc11
										Chek2
										Notch1
										Clip4
										Akap3
										Mttp
										Donson
										Prkca
										Zfp521
										Tnfrsf9
										Prc1
										Fcnb
										Lamb3
										Oip5
										Ube2t
										Papss1
										Fam124a
										Socs1
										Sh3tc2
										Sh3bp1
										Tead4
										Bend4
										Ercc6l
										Tead2
										Card9
										Ppargc1b
										Pde4b
										Kcnk9
										Cdx2
										Cage1
										Tmem65
										Limd2
										Etv3l
										Mad2l1
										Iffo2
										Ppp1r14b
										Icam1
										Gpr125
										Itga6
										Panx2
										Cacna1b
										Mtbp
										Trem1
										Ftmt
										Pir
										Ctrl
										Yeats2
										Smyd1
										Slc30a10
										Mlc1
										Cd8b1
										Zc3h12c
										Pbk
										S100a6
										Olig1
										Aldh1a3
										Kcnj10
										Ppfia4
										Gramd1b
										Homer3
										Lynx1
										Aqp4
										ENSMUSG00000037438
										Chrnb4
										Arhgap11a
										Cdh4
										Matn1
										Adam32
										E130306D19Rik
										Mcm2
										Tcf19
										Tmprss12
										1810033B17Rik
										Nkg7
										Fam84a
										Trex2
										Ndrg2
										Zfp750
										Acy3
										Tifab
										Lrrc8d
										Tmem27
										Pdxk
										Nr1i2
										Cyp26b1
										Tacr1
										Fam57a
										Ckm
										Pop1
										Trdmt1
										Rhbdf2
										Rhof
										Rfx4
										Eif4ebp1
										Tmem108
										Mcm5
										AA960436
										Fxyd5
										Tdrd6
										5730528L13Rik
										Cplx3
										Sirpa
										E2f7
										BC052040
										Ncald
										Ltb
										Gins1
										Plaur
										1700029F09Rik
										F730047E07Rik
										Kcnj4
										Pdcd5
										100042424
										Upk1b
										Qpct
										Irak1
										Mcm4
										Asb12
										Cpne8
										Rpp25
										Kif11
										Opn3
										Psme4
										Aqp6
										Polr2f
										Duox1
										Mybl1
										Mmp9
										1300014I06Rik
										Sprr2k
										2310061C15Rik
										Fam126a
										Cbr1
										H2-M5
										Tbc1d1
										Hapln1
										Wnt11
										Agpat4
										Ldhc
										St14
										Me1
										Pax5
										Fbxo32
										Mat1a
										Riok1
										Fmo2
										Tap1
										Slfn8
										Slfn9
										Slfn10
										Cks2
										OTTMUSG00000022090
										Mybpc2
										Rnd3
										Gm129
										Mtmr2
										Cd70
										Sim1
										Dkkl1
										Alpl
										Cyp2d22
										Zswim4
										Atp2b3
										Sprr2k
										Chaf1b
										Glt1d1
										Dusp2
										OTTMUSG00000014946
										Adm2
										Fxyd6
										Ptpn14
										Pdcd1
										Pitpnm2
										Akp5
										Laptm4b
										Tacc3
										Cxcl16
										Dhdh
										Dbf4
										Fbxo17
										Edn3
										Itgb4
										Gtpbp4
										Npb
										Fbxo27
										Med30
										Ly75
										Klk11
										Scg3
										Hoxa1
										Pak1ip1
										Nasp
										Zyg11a
										Phkg1
										Tlr9
										Cd300e
										Tle4
										Efs
										Ghrhr
										Yes1
										Dhcr7
										Zfp825
										Slc6a9
										Krt77
										Hist1h2be
										Hist1h2bc
										Hist1h2bg
										Acr
										Cacna1a
										Epha2
										Nop2
										Nek2
										Capns2
										Grhl1
										D16Ertd472e
										Slc39a2
										Rgs9bp
										Iqcg
										Dnahc17
										Klf14
										Lmnb2
										P2ry6
										Mocos
										Efna4
										BC013712
										Il23a
										Gcsh
										Clec4f
										Prrg1
										Lrp12
										Grin2b
										Gmds
										Hmmr
										Yod1
										Cenpo
										Krt78
										Glt25d2
										Il1a
										Rarb
										Pkmyt1
										Ifnar2
